# Supplementary material for: High-resolution mapping demonstrates inhibition of DNA excision repair by transcription factors
Source: eLife. 2022 Mar 15;11:e73943. doi: 10.7554/eLife.73943 (PMC8970589; doi:10.7554/eLife.73943)
Supplement: Source code 1. — The code consists of the bioinformatics pipeline using bowtie2, samtools, and bedtools to identify NMP lesions in the yeast genome. [file elife-73943-code1.zip]

Archive with 1 entries (1 files):
- mapping.txt
